# Supplementary material for: Age, Gender, and BMI Modulate the Hepatotoxic Effects of Brominated Flame Retardant Exposure in US Adolescents and Adults: A Comprehensive Analysis of Liver Injury Biomarkers
Source: Toxics. 2024 Jul 15;12(7):509. doi: 10.3390/toxics12070509 (PMC11280492; doi:10.3390/toxics12070509)
Supplement: Supplementary file 1 [file toxics-12-00509-s001.zip]

Archive with 26 entries (26 files):
- Figure S1.tif
- Figure S10.tif
- Figure S11.tif
- Figure S2.tif
- Figure S3.tif
- Figure S4.tif
- Figure S5.tif
- Figure S6.tif
- Figure S7.tif
- Figure S8.tif
- Figure S9.tif
- Table and figure legend.pdf
- Table S1.pdf
- Table S10.pdf
- Table S11 .pdf
- Table S12 .pdf
- Table S13 .pdf
- Table S14 .pdf
- Table S2 .pdf
- Table S3 .pdf
- Table S4 .pdf
- Table S5 .pdf
- Table S6 .pdf
- Table S7 .pdf
- Table S8 .pdf
- Table S9 .pdf
